# Supplementary material for: Conditional survival nomogram predicting real-time prognosis of locally advanced breast cancer: Analysis of population-based cohort with external validation
Source: Front Public Health. 2022 Oct 31;10:953992. doi: 10.3389/fpubh.2022.953992 (PMC9659596; doi:10.3389/fpubh.2022.953992)
Supplement: Supplementary file 1 [file Table_1.XLSX]

## Sheet: Sheet1
Supplementary Table 1 Screening results of three methods for identifying predictors
Characteristics	Univariate Cox Regression			LASSO Regression			Best Subset Regression
	Initial Model	Multivariate Cox stepwise backward regression		Initial Model	Multivariate Cox stepwise backward regression		Initial Model	Multivariate Cox stepwise backward regression
Age	Ture	Ture		Ture	Ture		Ture	Ture
Primary Site	Ture
Laterality
T Stage (AJCC-8th)	Ture	Ture		Ture	Ture		Ture	Ture
N Stage (AJCC-8th)	Ture	Ture		Ture	Ture		Ture	Ture
Grade	Ture	Ture		Ture	Ture		Ture	Ture
ER	Ture	Ture		Ture	Ture
PR	Ture	Ture		Ture	Ture		Ture	Ture
HER 2	Ture	Ture		Ture	Ture		Ture	Ture
Surgery	Ture	Ture		Ture	Ture
Radiotherapy	Ture	Ture		Ture	Ture		Ture	Ture
Chemotherapy	Ture	Ture		Ture	Ture		Ture	Ture
No. of variables	11	10		10	10		8	8
R-squared	0.184	0.183		0.183	0.183		0.168	0.168
AIC	106354	106354		106354	106354		106742	106742
ER, estrogen receptor; PR, progesterone receptor; HER 2, human epidermal growth factor receptor 2; AJCC-8th, American Joint Committee on Cancer (8th Edition)
