# Supplementary material for: Conditional survival nomogram predicting real-time prognosis of locally advanced breast cancer: Analysis of population-based cohort with external validation
Source: Front Public Health. 2022 Oct 31;10:953992. doi: 10.3389/fpubh.2022.953992 (PMC9659596; doi:10.3389/fpubh.2022.953992)
Supplement: Supplementary file 2 [file Table_2.XLSX]

## Sheet: Sheet1
Supplementary Table 2 Multivariate Cox regression analysis for the predictors used to develop the nomogram
Characteristics	HR	95%CI	P value
Age (years)
≤35	reference
36-70	0.99	0.86-1.13	0.834
>70	1.93	1.68-2.23	<0.001
T status (AJCC-8th)
T0	reference
T1	1.25	0.66-2.34	0.491
T2	1.74	0.93-3.25	0.083
T3	2.08	1.11-3.88	0.022
T4	3.36	1.8-6.27	<0.001
N status (AJCC-8th)
N0	reference
N1	1.3	1.19-1.41	<0.001
N2	1.86	1.7-2.04	<0.001
N3	2.63	2.4-2.88	<0.001
Grade
I-II	reference
III-IV	1.47	1.39-1.56	<0.001
ER
Negative	reference
Positive	0.69	0.63-0.74	<0.001
PR
Negative	reference
Positive	0.62	0.58-0.67	<0.001
HER 2
Negative	reference
Positive	0.62	0.58-0.66	<0.001
Surgery
No	reference
BCS	0.42	0.38-0.47	<0.001
Mastectomy	0.52	0.48-0.56	<0.001
Radiotherapy
No	reference
Yes	0.68	0.64-0.72	<0.001
Chemotherapy
No	reference
Yes	0.59	0.55-0.63	<0.001
ER, estrogen receptor; PR, progesterone receptor; HER 2, human epidermal growth factor receptor 2; BCS: breast conservation surgery. HR, hazard ratio; 95% CI, 95% confidence interval; AJCC-8th, American Joint Committee on Cancer (8th Edition)
